# Supplementary material for: Life cycle environmental and economic impacts of nutrient management in small community lagoon wastewater systems
Source: Sci Total Environ. Author manuscript; Available in PMC 2026 Jul 29. (PMC13418470; doi:10.1016/j.scitotenv.2026.181978)
Supplement: Supplementary tables [file NIHMS2194708-supplement-Supplementary_tables.xlsx]

## Sheet: Contents
	Life Cycle Environmental and Economic Impacts of Nutrient Management in Small Community Lagoon Wastewater Systems
	Denis Ruto a, Corbin Vincent b, Ziya Jang c, Pablo Cornejo b, Steffen Mehl b, Harold Leverenz c, and Kevin Orner a,*
	Affliations
	a. Wadsworth Department of Civil and Environmental Engineering, West Virginia University, Morgantown, WV, USA
	b. Department of Civil and Environmental Engineering, California State University, Chico, CA, USA
	c. Department of Civil and Environmental Engineering, Univesity of California - Davis, CA, USA
	*Corresponding author: kevin.orner@mail.wvu.edu
	Contents (Links)	Description
	Table 1: Life Cycle Inventory	Summary of input and output data (materials, energy, emissions) used as used for life cycle environmental and economic impact analyses of lagoon nutrient management alternatives.
	Table 2: Life Cycle Assessment (LCA)	Overall environmental impact results across all phases and impact categories.
	Table 2.1: Construction	Impacts associated with materials, equipment, and activities in the construction phase.
	Table 2.2: GWP Operations	Greenhouse gas emissions from daily operation and maintenance activities, expressed as Global Warming Potential (GWP) in kilogram of CO2 equivalents per cubic meter of treated wastewater.
	Table 2.3: Marine EP Ops	Marine eutrophication potential resulting from operational nutrient discharges.
	Table 2.4: Freshwater EP Ops	Freshwater eutrophication potential caused by nutrient releases during system operation.
	Table 2.5: End-of-Life	Environmental impacts from decommissioning and disposal of system components.
	Table 3: LCA Sensitivity	Shows how LCA results shift under parameter variations, identifying key drivers of environmental impact.
	Table 4: LCA Uncertainty	Quantified variability in LCA outcomes due to data ranges and model assumptions and uncertainties using Monte Carlo simulation.
	Table 5: Life Cycle Cost Assessment (LCCA)	Economic analysis results including capital, operation, maintenance, and end-of-life costs.
	Table 6: LCCA Sensitivity	Summary of how LCCA results change when cost inputs vary.
	Table 7: LCCA Uncertainty	Overview of assessment of uncertainty of life cycle cost outcomes using Monte Carlo simulations
	Table 8: Scenario Selection	Provides a comparative summary of environmental and economic results to identify optimal or preferred treatment scenarios.

## Sheet: Table S1 Life Cycle Inventory
	Table S1: Life Cycle Inventory
	This worksheet summarizes input and output data (materials, energy, emissions) used as the foundation for the LCA of lagoon treatment alternatives.
		Alternative 1 Clay-lined Facultative Lagoon (CF)	Alternative 2 HDPE-Lined Facultative Lagoon (LF)	Alternative 3 Aerated + Maturation Pond (AM)	Alternative 4 Aerated + Maturation Pond + Biodomes (AMB)	Alternative 5 Aerated + Maturation Pond + Iron-dosed UASB (AMI)	Alternative 6 Aerated + Maturation Pond + Packed bed reactor (AMP)	Alternative 7 Aerated + Maturation Pond + MBBR (AMM)	Alternative 8 Aerated + Maturation Pond + Constructed Wetland (AMC)	Alternative 9 Aerated + Maturation Pond + Algal System (AMA)	Notes	Source
	1. System Description
	Facility Name	Esparto WWTP, CA	NA	Parsons WWTP, WV	Tunnelton WWTP, WV	NA	NA	NA	NA	NA
	Preliminary treatment	Screening and grit removal	Screening and grit removal	Screening and grit removal	Screening	Screening and grit removal	Screening and grit removal	Screening and grit removal	Screening and grit removal	Screening and grit removal
	Primary treatment	NA	NA	Aeration chambers (N = 4);	NA	NA	NA	NA	NA	NA
	Secondary treatment	6 ponds; facultative	3 cell facultative	Single pond, divided into 3 cells: 2 aerated + 1 maturation pond	4 cell aerated lagoon. Cell 1 and 2 have surface aerators. Cells 3 and 4 have Bio-domes and plastic covers	(4) Aerated + (1) Maturation Pond	(4) Aerated + (1) Maturation Pond	(4) Aerated + (1) Maturation Pond	(4) Aerated + (1) Maturation Pond	(4) Aerated + (1) Maturation Pond
	Tertiary Treatment	NA	Chlorine disinfection	Chlorine disinfection	Chlorine disinfection + Passive re-oxidation	Iron-dosed UASB reactor + Chlorine disinfection	Packed-bed Reactor + Chlorine disinfection	MBBR + Chlorine disinfection	Constructed wetland + Chlorine disinfection	Algal system + Chlorine disinfection
	Location:	38.68820631275452, -122.00200647627571	NA	39.10933513286477, -79.6818794466113	39.3995695, -79.7280647	NA	NA	NA	NA	NA
	State	CA	NA	WV	WV	WV	NA	NA	NA	NA
	Population served	4009	10000	2000	-	10000	10000	10000	10000	10000
	Number of households served	1001	NA	NA	159	NA	NA	NA	NA	NA
	Land area required (m2)	62500	133137	21041	8035	28255	29268.1	27855	35948.7	27855
	Land area required (m2 per m3 treated)	82.554	35.1712	13.8962	53.0657	7.4642	7.73183	7.35854	9.49667	7.35854
	Level of treatment achieved	Secondary	Tertiary	Tertiary	Tertiary	Tertiary	Tertiary	Tertiary	Tertiary	Tertiary
	Effluent use (e.g., water reuse, land application, discharge to river)	Ground infiltration	Discharge to river	Discharge to river	Discharge to river	Discharge to river	Discharge to river	Discharge to river	Discharge to river	Discharge to river
	Design flow (MGD)	0.2	1	0.4	0.04	1	1	1	1	1
	2. Environmental Factors
	2.1 Influent quality
	Flow Rate (m3/day)	757.08	3785.4	1514.16	151.416	3785.4	3785.4	3785.4	3785.4	3785.4
	Biochemical Oxygen Demand - BOD5 (mg/L)	300	350	350	300	300	250	350	350	350
	Total Nitrogen - TN (mg/L)	80	60	42	23.2	20	60	60	60	60
	Total Phosphorus - TP (mg/L)	8	15	8.5	8	10	15	15	15	15
	Ammonia - NH3 (mg/L)	37	45	36.7	35	7	45	45	45	45
	pH	8	7	7	7	7	7	7	7	7
	2.2 Effluent quality
	Flow Rate (m3/day)	NA	3785.4	1514.16	151.416	3785.4	3785.4	3785.4	3785.4	3785.4
	Biochemical Oxygen Demand - BOD5 (mg/L)	57	30	30	46	15	20	30	30	30
	Total Nitrogen - TN (mg/L)	30	35	31.5	13.3	0.5	10	5	10	10
	Total Phosphorus - TP (mg/L)	5	5	3.81537	2.5	3	0.6	3.75	5	5
	Ammonia - NH3 (mg/L)	0.5	22.5	15	0.9	0	0.6	1	2	1
	pH	8.2	8	7.4	6.9	7	8	8	8	8
	2. 3 Air quality (per design flow in MGD)
	Biogenic methane (kg CH4 /yr)	9948.03	58030.2	3481.81	298.441	198961	6217.52	8704.53	29015.1	8704.53		IPCC (2006)
	Biogenic carbon dioxide (kg CO2 /yr)	117718	686690	274676	23543.7	588592	490493	686690	686690	686690
	Biogenic nitrous oxide as carbon dixoide equivalent (kg N2O/yr)	1.94539	7.29522	2.04266	0.112833	2.43174	7.29522	7.29522	3.60202	7.29522
	Air quality (per m3 of treated wastewater)
	Biogenic methane as carbon dioxide equivalent (kg CO2 eq)	0.9	1.05	0.1575	0.135	0	0.1125	0.1575	0.525	0.1575	IPCC 2019
	Biogenic carbon dioxide (kg CO2 eq)	0.426	0.497	0.497	0.426	0.820992	0.355	0.497	0.497	0.497	IPCC 2019
	Biogenic nitrous oxide as carbon dixoide equivalent (kg CO2 eq)	0.00209792	0.00157344	0.00110141	0.000608397	0.00052448	0.00157344	0.00157344	0.000776886	0.00157344	IPCC 2019
	Global Warming Potential, GWP (kg CO2 eq / m3)	1.3281	1.54857	0.655601	0.561608	0.821516	0.469073	0.656073	1.02278	0.656073		IPCC (2006)
	3. Solids Management
	3. 1 Screenings
	Amount of screenings produced (kg/year)	5250.35	26251.7	10500.7	1651	26251.7	26251.7	26251.7	26251.7	26251.7
	Amount of screenings produced per m3 (kg)	0.019	0.019	0.019	0.0298732	0.019	0.019	0.019	0.019	0.019
	End-use of screenings	Hauled to landfill	Hauled to landfill	Hauled to landfill	Hauled to landfill	Hauled to landfill	Hauled to landfill	Hauled to landfill	Hauled to landfill	Hauled to landfill
	Equipment used for screenings removal	Mechanical bar screen	Mechanical bar screen	Mechanical bar screen	Mechanical bar screen	Mechanical bar screen	Mechanical bar screen	Mechanical bar screen	Mechanical bar screen	Mechanical bar screen
	Energy for solids removal (kWh/year)	1054.55	2769.81	1598.4	401.5	2769.81	2769.81	2769.81	2769.81	2769.81
	Energy for solids removal per m3 (kWh)	0.00381622	0.00200468	0.00289215	0.00726475	0.00200468	0.00200468	0.00200468	0.00200468	0.00200468
	Frequency of solids handling (per year)	52	52	52	52	52	52	52	52	52
	Distance to landfill (km)	37.4	50	24	50	50	50	50	50	50
	Mode of tranportation	Truck	Truck	Truck	Truck	Truck	Truck	Truck	Truck	Truck
	Annual mass (mass * distance) (ton-km/year)	196.363	1312.59	252.017	82.55	1312.59	1312.59	1312.59	1312.59	1312.59
	Annual mass per m3 (mass * distance) (ton-km)	0.0007106	0.00095	0.000456	0.00149366	0.00095	0.00095	0.00095	0.00095	0.00095
	3.2 Grit
	Amount of grit produced (kg/year)	0	391773	156709	0	391773	391773	391773	391773	391773
	Amount of grit produced (kg/m3 treated)	0	0.28355	0.28355	0	0.28355	0.28355	0.28355	0.28355	0.28355
	End-use of grit	NA	Hauled to landfill	Hauled to landfill	NA	Hauled to landfill	Hauled to landfill	Hauled to landfill	Hauled to landfill	Hauled to landfill
	Frequency of solids handling (per year)	NA	52	52	NA	51	52	52	52	52
	Equipment used for grit removal	NA	Aerated grit chamber	Aerated grit chamber	NA	Aerated grit chamber	Aerated grit chamber	Aerated grit chamber	Aerated grit chamber	Aerated grit chamber
	Energy for solids removal (kWh/year)	NA	10400	10400	NA	10400	10400	10400	10400	10400
	Energy for solids removal (kWh/m3)	0	0.00752712	0.0188178	#VALUE!	0.00752712	0.00752712	0.00752712	0.00752712	0.00752712
	Distance to landfill (km)	NA	50	24	NA	50	50	50	50	50
	Mode of tranportation	NA	Truck	Truck	NA	Truck	Truck	Truck	Truck	Truck
	Annual mass (mass * distance) (ton-km/year)	NA	19588.6	3761.02	NA	19588.6	19588.6	19588.6	19588.6	19588.6
	Mass (mass * distance) (ton-km/m3)	0	0.0141775	0.0068052	0	0.0141775	0.0141775	0.0141775	0.0141775	0.0141775
	3. 3 Sludge management and nutrient recycling								Desludged every 25 years
	Amount of sludge produced (kg/year)	200450	500000	100000	7540	500000	500000	500000	500000	500000
	Total Nitrogen in sludge (kg/year)	4409.9	11000	NA	165.88	11000	11000	11000	11000	11000
	Total Phosphorus in sludge (kg/year)	1363.06	3400	NA	51.272	3400	3400	3400	3400	3400
	End-use of sludge	Hauled to landfill	Hauled to landfill	Hauled to landfill	Hauled to landfill	Hauled to landfill	Hauled to landfill	Hauled to landfill	Hauled to landfill	Hauled to landfill
	Frequency of sludge handling (year)	Once every 20 years	Once every 20 years	Once every 20 years	Once every 20 years	Once every 20 years	Once every 20 years	Once every 20 years	Once every 20 years	Once every 20 years
	Equipment used for sludge removal	Lagoon dredger	Lagoon dredger	Lagoon dredger	Lagoon dredger	Lagoon dredger	Lagoon dredger	Lagoon dredger	Lagoon dredger	Lagoon dredger
	Diesel usage for desludging (gallons)	419.242	1045.75	209.15	15.7699	1045.75	1045.75	1045.75	1045.75	1045.75
	Mode of tranportation	Truck	Truck	Truck	Truck	Truck	Truck	Truck	Truck	Truck
	Annual mass (mass * distance) (ton-km/year)	1848.81	11503.3	NA	2.61592	11503.3	11503.3	11503.3	11503.3	11503.3
	4. Infrastructure (construction/installation phase)
	4. 1 Preliminary Treatment
	Diesel used for headworks excavation (gallon)	0.0866249	1.5696	0.301646	0.00478076	1.5696	1.5696	1.5696	1.5696	1.5696
	Headworks concrete amount (m3)	2.31929	16	0.11	0.013	16	16	16	16	16
	Grit chamber concrete amount (m3)	NA	21.5993	10.5597	0	21.5993	21.5993	21.5993	21.5993	21.5993
	4. 2 Primary Treatment
	Diesel used for primary treatment excavation (gallon)	NA	NA	255.06	NA	NA	NA	NA	NA	NA
	Aeration basins concrete amount (m3)	NA	NA	702.4	NA	NA	NA	NA	NA	NA
	4.3 Secondary Treatment
	4.3.1 Lagoon Cells
	Diesel used for lagoon excavation (gallon)	5139.57	3643.43	1457.37	292.861	3643.43	3643.43	3643.43	3643.43	3643.43
	Liner type ( e.g., clay, HDPE)	NA	60 mil HDPE	60 mil HDPE	60 mil HDPE	61 mil HDPE	62 mil HDPE	63 mil HDPE	64 mil HDPE	65 mil HDPE
	Liner material amount (m3)	NA	1671.3	668.52	134.34	1671.3	1671.3	1671.3	1671.3	1671.3
	Liner material amount (kg)	NA	1571022	628409	126280	1571022	1571022	1571022	1571022	1571022	Density of HDPE = 940 kg/m3	Source
	Liner material amount (kg/m3)	NA	415.021	415.021	833.991	415.021	415.021	415.021	415.021	415.021
	4.3.2 Baffles
	Baffle curtains material type	NA	NA	Reinforced polyester	Reinforced polyester	NA	NA	NA	NA	NA
	Baffle curtains material amount (kg)	NA	NA	357.21	180.034	NA	NA	NA	NA	NA	Assumed 36 mil thickness, mass = 30oz/sq.yd	Source
	4.3.3 Floating Covers
	Floating cover material	NA	NA	NA	HDPE	NA	NA	NA	NA	NA
	Floating cover material amount (kg)	NA	NA	NA	81380	NA	NA	NA	NA	NA
	4.3.4 Aeration
	Air duct conduits material	NA	NA	HDPE	HDPE	HDPE	HDPE	HDPE	HDPE	HDPE
	Length of air conduits used (m)	NA	NA	100	100	100	100	100	100	100
	Air diffuser material	NA	NA	HDPE	HDPE	HDPE	HDPE	HDPE	HDPE	HDPE
	Number of diffusers used (m)	NA	NA	14	40	14	14	14	14	14
	Blower(s)	NA	NA	1 duty, 1-standby; 60HP each	1 duty, 1-standby; 60HP each	2 duty, 1-standby; 60HP each	2 duty, 1-standby; 60HP each	2 duty, 1-standby; 60HP each	2 duty, 1-standby; 60HP each	2 duty, 1-standby; 60HP each	Estimates based on vendor quoteand literature	PACE Engineering; Crites et. al (2008)
	Number of duty blower(s)	0	0	1	1	2	2	2	2	2
	Blower(s) power consumption per day (in kWh)	NA	NA	1073.81	1073.81	2147.62	2147.62	2147.62	2147.62	2147.62
	Blower(s) power consumption per day (kWh/m3)			0.709177	7.09177	0.567342	0.567342	0.567342	0.567342	0.567342
	Sum totals
	Concrete (m3)
	4.4 Nutrient Management
	4.4.1 Biodome
	Surface area of recycled ABS plastic dome per biodome (m2)	NA	NA	NA	18.2409	NA	NA	NA	NA	NA
	Concrete base per biodome (m3)	NA	NA	NA	0.254852	NA	NA	NA	NA	NA
	PVC pipe per biodome (m)	NA	NA	NA	0.9144	NA	NA	NA	NA	NA
	HDPE DN(20) aeration hose per biodome (m)	NA	NA	NA	7.66354	NA	NA	NA	NA	NA
	Stainless steel per biodome (m2)	NA	NA	NA	2.84009	NA	NA	NA	NA	NA
	Aluminium bar per biodome (m3)				0.0180345
	Aluminium bar per biodome (kg)				48.6933
	Volume of media per biodome (m3)	NA	NA	NA	1.52121	NA	NA	NA	NA	NA	Assume 95% hemisphere volume coverage by packed media	Source
	Weight of carriers per biodome (kg)				197.758
	HDPE granules required per biodome (kg)				181.937
	Number of biodomes	NA	NA	NA	40	NA	NA	NA	NA	NA
	Weight per biodome (kg)	NA	NA	NA	371.952	NA	NA	NA	NA	NA
	Amount of diesel used for biodomes installation (ltr)	NA	NA	NA	102.6	NA	NA	NA	NA	NA	Assuming a 8-ton, 80HP crane operated for 6 hours	Source
	Amount of diesel used for biodomes installation (MJ)				2.04071
	Air duct conduits material	NA	NA	NA	Rubber	NA	NA	NA	NA	NA
	Length of air conduits used (m)	NA	NA	NA	401	NA	NA	NA	NA	NA
	Number of total blower(s)	NA	NA	NA	1 duty, 1-standby ; 60HP each	NA	NA	NA	NA	NA
	Number of duty blower(s)	NA	NA	NA	1	NA	NA	NA	NA	NA
	Estimated power consumption (kWh)	NA	NA	NA	1073.81	NA	NA	NA	NA	NA
	Estimated power consumption (kWh/m3)				7.09177
	4.4.2 Iron-dosed UASB
	Reactor basin concrete amount (m3)	NA	NA	NA	NA	147.872	NA	NA	NA	NA
	Reinforcement volume (m3)	NA	NA	NA	NA	29.5744	NA	NA	NA	NA
	Iron packing volume (m3)	NA	NA	NA	NA	480	NA	NA	NA	NA
	Iron packing volume (m3/m3)					0.126803
	4.4.3 Packed bed Reactor (PBR)
	Diesel used for PBR basin excavation (gallon)	NA	NA	NA	NA	NA	69.3104	NA	NA	NA
	PBR basin concrete amount (m3)	NA	NA	NA	NA	NA	357.592	NA	NA	NA
	PBR basin concrete amount (m3/m3)						0.094476
	Air duct conduits material	NA	NA	NA	NA	NA	Low density polyethylene (LDPE)	NA	NA	NA
	Length of air conduits used (m)	NA	NA	NA	NA	NA	7190.67	NA	NA	NA
	PBR packing material	NA	NA	NA	NA	NA	Uniform graded clean rock	NA	NA	NA
	Amount of PBR packing material (m3)	NA	NA	NA	NA	NA	3669.86	NA	NA	NA
	Number of blowers total	NA	NA	NA	NA	NA	4	NA	NA	NA
	Number of blowers (duty)	NA	NA	NA	NA	NA	2	NA	NA	NA
	Estimated power consumption (bhp)	NA	NA	NA	NA	NA	34.2	NA	NA	NA
	Estimated power consumption (kwh)						25.5034
	Estimated power consumption (kwh/m3)						0.00673729
	4.4.4 Moving bed biofilm reactor (MBBR)
	Diesel used for MBBR basin excavation (gallon)	NA	NA	NA	NA	NA	NA	2.65522	NA	NA
	MBBR basin concrete amount (m3)	NA	NA	NA	NA	NA	NA	18.6568	NA	NA
	Air duct conduits material	NA	NA	NA	NA	NA	NA	LDPE	NA	NA
	Length of air conduits used (m)	NA	NA	NA	NA	NA	NA	133.201	NA	NA
	Growth media material	NA	NA	NA	NA	NA	NA	HDPE	NA	NA
	Volume of growth media used (m3)	NA	NA	NA	NA	NA	NA	53.5917	NA	NA
	Number of blowers total	NA	NA	NA	NA	NA	NA	1	NA	NA
	Number of blowers (duty)	NA	NA	NA	NA	NA	NA	1	NA	NA
	Estimated power consumption (kW)	NA	NA	NA	NA	NA	NA	34.2	NA	NA	Assuming 75 HP blower (motor power = 45.8 bhp), producing 1053 SCFM: Vendor supplied estimate	NEXOM
	Estimated power consumption (kWh/m3)							0.00903471
	4.4.5 Constructed wetland (CW)
	Diesel used for CW basin excavation (gallon)	NA	NA	NA	NA	NA	NA	NA	1225.2	NA		Crites et. al(2008)
	CW basin liner material	NA	NA	NA	NA	NA	NA	NA	45-mil ethylene propylene diene monomer (EPDM)	NA
	CW basin liner amount (m3)	NA	NA	NA	NA	NA	NA	NA	1509.89	NA
	Inlet & Outlet structures material	NA	NA	NA	NA	NA	NA	NA	PVC (12" diameter)	NA
	Length of manifold used (m)	NA	NA	NA	NA	NA	NA	NA	366.269	NA	Perforated pipe used as inlet and outlet manifolds. Usually covers full with of wetland cell, in pairs; for both inlet and outlet
	Geotextile membrane (m2)	NA	NA	NA	NA	NA	NA	NA	33553.2	NA
	Type of CW packing material	NA	NA	NA	NA	NA	NA	NA	2-in (50 mm) coare aggregate	NA
	Amount of CW packing material (m3)	NA	NA	NA	NA	NA	NA	NA	5032.98	NA	6-in (150 mm) layer underlain with a geotextile membrane to protect the underlying soil and prevent weed growth.
	Planting density centers (m)	NA	NA	NA	NA	NA	NA	NA	0.45
	Number of plants	NA	NA	NA	NA	NA	NA	NA	165622		Assuming complete plant coverage, which typically takes years to achieve and varies seasonally. Harvesting is usually done 3 - 5 years.
	4.4.5 Algal System (High-rate algal pond - HRAP)
	Diesel used for HRAP basin excavation (gallon)	NA	NA	NA	NA	NA	NA	NA	NA	17.6814
	HRAP basin concrete amount (m3)	NA	NA	NA	NA	NA	NA	NA	NA	376.942
	HRAP basin concrete amount (m3/m3)									0.0995884
	4.5 Tertiary/Post-Treatment
	4.5.1 Algae Screening
	Diesel used for screening chamber excavation	NA	NA	NA	NA	NA	NA	NA	NA	NA
	Screening chamber concrete amount (m3)	NA	NA	NA	NA	NA	NA	NA	NA	NA
	4.5.2 Disinfection
	Diesel used for basin excavation (gallon)	NA	3.43804	2.3544	1.4715	3.43804	3.43804	3.43804	3.43804	3.43804
	Disinfection basin concrete amount (m3)	NA	30.5928	21.6	16.2	30.5928	30.5928	30.5928	30.5928	30.5928
	4.5.3 Cascading Aeration
	Diesel used for basin excavation (gallon)	NA	NA	0.31392	NA	NA	NA	NA	NA	NA
	Aeration basin concrete amount (m3)	NA	NA	6.56	NA	NA	NA	NA	NA	NA
	4.6 Cummulatives
	Cummulative concrete used (m3)	2.31929	68.1921	741.23	16.4679	216.064	425.784	86.849	68.1921	445.134
	Cummulative reinforcement (rebar) used (m3)	0.0463859	1.36384	14.8246	0.329357	4.32128	8.51568	1.73698	1.36384	8.90268	Typical amount of rebar = 1 - 2% of concrete used	Source
	Cummulative reinforcement (rebar) used (kg)	364.129	10706.2	116373	2585.45	33922.1	66848.1	13635.3	10706.2	69886	Density = 7850 kg/m3	Source
	Cummulative diesel) used (gallon)	5139.66	3648.44	1715.4	294.337	3648.44	3717.75	3651.1	4873.64	3666.12
	Cummulative diesel) used (MJ)	744969	528824	248640	42662.8	528824	538870	529209	706410	531387
	4.7 Solids Management
	Screenings (solid waste) (ton/yr)
	Sludge accumulation (ton/yr)
	5. Energy Usage at Wastewater Treatment System
	5.1 Electricity
	Cost of electricity ($/kWh)	0.24	0.13	0.115	0.115	0.13	0.13	0.13	0.13	0.13	National average	eia.gov 2024
	Electricity usage for treatment (kWh/month)	87.8792	230.817	25205	5188.44	36402	72573.1	36402	36402	36402	Calculated based on motor ratings from powered equipment e.g., aerators
	Electricity usage for nutrient management (kWh/month)	0	0	25071.8	1062.96	10591.2	24624	24624	0	28387.5	Calculated based on motor ratings from powered equipment used in nutrient removal e.g., recirculation pump.
	Electricity usage for nutrient management (kWh/m3)	0	0	0.551942	0.234004	0.0932636	0.216833	0.216833	0	0.249974
	Total electricity usage (kWh/month)	87.8792	230.817	50276.9	6251.4	46993.2	97197.1	61026	36402	64789.5
	Total electricity usage (kWh/m3)	0.00386922	0.00203252	1.10682	1.37621	0.413811	0.855895	0.53738	0.320547	0.570521
	Total electricity usage (kWh/yr)	1054.55	2769.81	603323	75016.8	563918	1.16637e+06	732312	436824	777474
	5.2 Diesel
	Cost of diesel ($/gallon)	4.62	3.45	3.54	3.54	3.45	3.45	3.45	3.45	3.45
	Diesel usage for treatment (gallons/year)	50	131.326	50	50	131.326	131.326	131.326	131.326	131.326	Estimates based on 0.6 power scale factor using data from Esparto case study
	Cummulative diesel) used (MJ)	7247.26	19035.1	7247.26	7247.26	19035.1	19035.1	19035.1	19035.1	19035.1
	Cummulative diesel) used (MJ/m3)	5.03	5.02856	5.03	5.03	5.02856	5.02856	5.02856	5.02856	5.02856
	6. Chemical usage
	Disinfectant type	NA	Sodium hypochlorite hydrated	Sodium hypochlorite hydrated	Sodium hypochlorite hydrated	Sodium hypochlorite hydrated	Sodium hypochlorite hydrated	Sodium hypochlorite hydrated	Sodium hypochlorite hydrated	Sodium hypochlorite hydrated
	Amount (kg/month)	NA	235.669	136	13.6364	235.669	235.669	235.669	235.669	235.669
	Amount (kg/m3)		0.00207525	0.00299396	0.00300196	0.00207525	0.00207525	0.00207525	0.00207525	0.00207525
	Cost ($/month)	NA	2857.24	1648.86	313.125	2857.24	2857.24	2857.24	2857.24	2857.24
	Dechlorination chemical type	NA	Sodium sulfite	Sodium sulfite	Sodium sulfite	Sodium sulfite	Sodium sulfite	Sodium sulfite	Sodium sulfite	Sodium sulfite
	Amount (kg/month)	NA	259.929	150	15.9091	259.929	259.929	259.929	259.929	259.929
	Amount (kg/m3)		0.00228888	0.00330216	0.00350229	0.00228888	0.00228888	0.00228888	0.00228888	0.00228888
	Cost ($/month)	NA	2255.48	1301.59	313.125	2255.48	2255.48	2255.48	2255.48	2255.48
	Chemicals used for nutrient removal	NA	NA	NA	NA	NA	Aluminum sulfate	NA	NA	Alum (harvesting algae)
	Amount (kg/yr)	NA	NA	NA	NA	NA	47696	NA	NA	48358.5	Alum dosage 35mg/L for 1MGD plant	Cunningham, W (2023)
	Amount (kg/m3)		#VALUE!	#VALUE!	#VALUE!	#VALUE!	0.0345205	#VALUE!	#VALUE!	0.035
	Cost ($/yr)	NA	NA	NA	NA	NA	66893.7	NA	NA	67822.8		Cost of Alum
	Chemicals used for pH chemical adjustment	NA	NA	NA	NA	NaOH	NA	NA	NA	NA
	Amount (kg/yr)	NA	NA	NA	NA	45.42	NA	NA	NA	NA
	Amount (kg/m3)		#VALUE!	#VALUE!	#VALUE!	3.28732e-05	#VALUE!	#VALUE!	#VALUE!	#VALUE!
	Cost ($/yr)	NA	NA	NA	NA	22710	NA	NA	NA	NA
	7. Economic Factors for Life Cycle Cost Analysis
	7.1 Capital Cost
	7.1.1 Infrastructure (typical lagoon system)
	a. Preliminary Treatment
	Screening	133978	351896	203072	51009.4	351896	351896	351896	351896	351896		PACE Docs
	Grit removal	NA	311915	180000	NA	311915	311915	311915	311915	311915		EPA (2003)
	b. Primary Treatment
	Aeration chamber(s)	NA	NA		NA	NA	NA	NA	NA	NA
	c. Secondary Treatment
	Lagoon cells	1.01427e+06	2.98169e+06	4.35027e+06	689472	9.05458e+06	9.05458e+06	9.05458e+06	9.05458e+06	9.05458e+06	Cost in 2024 dollars. Calculations based on cost curve equation C=2.15*106 * Q0.80 . ENR-CCI = 3237. (EPA, 1980). See Additional Calculations for details	EPA (1980)
	d. Tertiary / Post-Treatment
	Disinfection chamber(s)	NA	266584	146951	32898.2	266584	266584	266584	266584	266584	ENR CCI Ratio = 13632.41 / 3237. Service life = 10 years	EPA (1980)
	Algal screening	NA	NA	NA	15000	NA	NA	NA	NA	NA
	Re-aeration chamber(s)	NA	NA	NA	5520	NA	NA	NA	NA	NA
	Sub-total (exisiting infrastructure)	1.14825e+06	3.91209e+06	4.8803e+06	793899	9.98498e+06	9.98498e+06	9.98498e+06	9.98498e+06	9.98498e+06
	7.1.2 Lagoon Upgrade ( infrastructure & equipment)											WEF (2010)
	Surface aeration system	NA	NA	186538	187425	NA	NA	NA	NA	NA
	Diffused aeration system (air lines, diffusers and blowers)	NA	NA	361923	299006	472807	568133	472807	472807	472807
	Baffle curtains	NA	NA	33170	43505	NA	NA	NA	NA	NA		Thrasher
	Floating covers	NA	NA	NA	50706	NA	NA	NA	NA	NA	$5 - 10 per sq. ft; S.A = 626 m2 from satellite image estimation	Advanced Water Treatment Technologies
	Biodomes equipment (ancillary + controls)	NA	NA	NA	664548	NA	NA	NA	NA	NA	Scaled using 0.6 power scale factor	PACE Engineering
	Iron-based biofiltration system (scaled to 1 MGD)	NA	NA	NA	NA	700579	NA	NA	NA	NA
	Packed-bed reactor system (1MGD)	NA	NA	NA	NA	NA	570000	NA	NA	NA	Vendor provided estimate.	NEXOM
	MBBR (1MGD)	NA	NA	NA	NA	NA	NA	4.65117e+06	NA	NA	See Additional Calculations for details
	Constructed wetland system (1MGD)	NA	NA	NA	NA	NA	NA	NA	1.06318e+06	NA
	HRAP + harvesting system (1MGD)	NA	NA	NA	NA	NA	NA	NA	NA	626523	See Additional Calculations for details
	Sub-total (Upgrade)	0	0	581631	1.24519e+06	1.17339e+06	1.13813e+06	5.12397e+06	1.53598e+06	1.09933e+06
	Sub-total (Infrastructure)	1.14825e+06	3.91209e+06	5.46193e+06	2.03909e+06	1.11584e+07	1.11231e+07	1.5109e+07	1.1521e+07	1.10843e+07
	7.1.3 Other Costs
	Mobilization (5% of direct costs)	57412.4	195605	273096	101954	557918	556155	755448	576048	554215		Crites et al (2008)
	Construction services and start-up (10% of capital costs)	114825	391209	546193	203909	1.11584e+06	1.11231e+06	1.5109e+06	1.1521e+06	1.10843e+06
	Contractor's overhead and profit (15% of capital costs)	172237	586814	819289	305863	1.67375e+06	1.66847e+06	2.26634e+06	1.72814e+06	1.66265e+06
	Contigencies (15% of capital costs)	172237	586814	819289	305863	1.67375e+06	1.66847e+06	2.26634e+06	1.72814e+06	1.66265e+06
	Total Miscellaneous Costs ($)	516711	1.76044e+06	2.45787e+06	917590	5.02126e+06	5.0054e+06	6.79903e+06	5.18443e+06	4.98794e+06
	Total CAPEX ($)	1.66496e+06	5.67253e+06	7.91979e+06	2.95668e+06	1.61796e+07	1.61285e+07	2.1908e+07	1.67054e+07	1.60722e+07
	Total CAPEX ($/MGD)	4.37306e+06	5.67253e+06	1.37239e+07	2.03971e+07	1.61796e+07	1.61285e+07	2.1908e+07	1.67054e+07	1.60722e+07	Utilized a power scaling factor of 0.6 to account for increased costs when scaling up.	McGivney & Kawamura (2008)
	7.2 Annual Operation and Maintenance Cost
	Electricity ($/year)	137.092	360.075	8221.2	14185	73309.3	151627	95200.5	56787.1	101072
	Fuel ($/year)	150	393.979	150	150	393.979	393.979	393.979	393.979	393.979
	Chemicals ($/year)	60	61352.7	17474.1	7515	333873	864077	61352.7	61352.7	875226
	Lab Analysis ($/year)	NA	NA	3007.68	3790	3790	3790	3790	3790	3790	Estimated from PSC reports. Assumed that testing cost will be the same regardless of plant size.	WV PSC 2024
	Solids handling ($/year)	340.223	27088	10835.2	106.985	27088	27088	27088	27088	27088
	Preventative maintenance ($/year)	8500	22325.5	4240.08	3185	15000	46684.5	23103.8	62874.9	22325.5	Scaled using 0.6 power scale factor + add-on tech specific annual O&M costs
	7.2.1 Labor Costs
	Salaries and wages	NA	58000	55376.9	55884	58000	58000	58000	58000	58000		Glassdoor
	Employee pensions and benefits (48)	NA	8700	8306.53	8312	8700	8700	8700	8700	8700
	Total labor costs ($/year)	66700	66700	63683.4	64196	66700	66700	66700	66700	66700
	Sub-total O&M	75887.3	178220	107612	93128	520154	1.16036e+06	277629	278987	1.0966e+06
	7.3 Overheads
	Annual Overheads (20%) (49)	4050	35644	15000	18625.6	104031	232072	55525.8	55797.3	219319
	O&M Contigencies (5%) (50)	3794.37	8911.01	5380.58	4656.4	26007.7	58018	13881.4	13949.3	54829.8
	Total O&M ($/yr)	83731.7	222775	127992	116410	650193	1.45045e+06	347036	348733	1.37074e+06
	Total O&M ($/yr-MGD)	219924	222775	221793	803072	650193	1.45045e+06	347036	348733	1.37074e+06	Utilized a power scaling factor of 0.6 to account for increased costs when scaling up.	McGivney & Kawamura (2008)
	7.4 Major Replacement Costs
	Screening	133978	351896	203072	51009.4	351896	351896	351896	351896	351896	Service life = 10 years	Ghangrekar, M. M. (2022); EPA (1980)
	Surface aeration system	NA	NA	186538	187425	NA	NA	NA	NA	NA	Service life = 10 years	Ghangrekar, M. M. (2022); EPA (1980)
	Diffused aeration system (including blowers)	NA	NA	361923	299006	472807	568133	472807	472807	472807	Service life = 10 years	Ghangrekar, M. M. (2022); EPA (1980)
	Additional blowers	0	0	0	0	0	120000	NA	120000	120000	Service life = 10 years	Ghangrekar, M. M. (2022)
	MBBR equipment	NA	NA	NA	NA	NA	NA	70078.2	NA	NA	Service life = 10 years	Ghangrekar, M. M. (2022)
	Baffles	NA	NA	NA	43505	NA	NA	NA	NA	NA	Service life = 10 years	Ghangrekar, M. M. (2022)
	Attached growth plastic media	NA	NA	NA	24339.4	NA	NA	NA	NA	NA	Service life = 5 years; $270 - $500/m3	Source
	Floating covers	NA	NA	NA	50706	NA	NA	NA	NA	NA	Service life = 10 years	Ghangrekar, M. M. (2022); EPA (1980)
	Chemical Dosing Unit	NA	229944	99884.3	12288.5	229944	229944	229944	229944	229944	ENR CCI Ratio = 13632.41 / 3237. Service life = 10 years	EPA (1980); Ghangrekar, M. (2022)
	Inlet & outlet perforated pipe manifolds	NA	NA	NA	NA	NA	NA	NA	16734.8	NA	12-in x 20-foot Scheule 40 PVC pipe = $304.60; Service life > 30 years	Source
	HRAP mixing equipment	NA	NA	NA	NA	NA	NA	NA	NA	75000
	Cost of desludging per 20-year cycle ($ in Year 1)	70157.5	175000	35000	2639	175000	175000	175000	175000	175000	Desludging done after 20 - 25 years
	7.5 End-of-life Costs
	Decommissioning of plant cost	332992	1.13451e+06	1.58396e+06	591336	3.23593e+06	3.2257e+06	4.3816e+06	3.34108e+06	3.21445e+06	Assumed to be 20% CAPEX	Ghangrekar, M. M. (2022)
	8. Social/Technical Factors
	Operations and maintenance time (hrs/year)	738.4	847.6	528.32	147.68	847.6	847.6	847.6	847.6	847.6		N. K. Shammas et al., (2009)
	Employee training (hrs/year)	12	12	12	12	12	12	12	12	12	At least 12 hours continuing education credits required annually
	Degree of automation (completely manual, partially automated, fully automated)	Partially automated	Partially automated	Partially automated	Partially automated	Partially automated	Partially automated	Partially automated	Partially automated	Partially automated	Partially automated
	Operator Certification Requirements	Wastewater Class II	Wastewater Class II	Wastewater Class II	Wastewater Class II	Wastewater Class II	Wastewater Class II	Wastewater Class II	Wastewater Class II	Wastewater Class II	Wastewater Class II
	Description of System intrusiveness (e.g., community nuisances include noticeability of odor, noise, visibility, truck traffic, and any other complaints the community has related to the system)	Odor in the summer	Odor in the summer	Odor in the summer	Odor in the summer	Odor in the summer	Odor in the summer	Odor in the summer	Odor in the summer	Odor in the summer	Odor in the summer
	How well can system handle fluctuations in daily load?	Very well	Very well	Very well	Very well	Very well	Very well	Very well	Very well	Very well	Very well
	How well can system handle fluctuations in seasonal load?	Very well	Very well	Very well	Very well	Very well	Very well	Very well	Very well	Very well	Very well

## Sheet: Table S2  LCA>>
	Table S2: Life Cycle Assessment
	This worksheet presents overall environmental impact results across all phases and impact categories.
	Scenario	Total GWP (kg CO2 eq/m3)	Freshwater Eutrophication (kg P eq/m3)	Marine Eutrophication (kg N eq/m3)			GWP	Construction	Operations	End of Life	SD		FEP	Peff	Energy	Waste	Chemicals		MEP	Neff	Energy	Waste	Chemicals
	CF	2.369	0.0153407	0.00914535			CF	0.35659	1.33931	0.673103	0.38		CF	0.0119221	2.32239e-06	0.000128709	0		CF	0.00572671	2.32239e-06	0.000128709	0
	LF	2.41207	0.0140287	0.00878773			LF	0.532627	1.57227	0.307166	0.413		LF	0.0119221	2.10135e-06	0.000132998	3.24175e-05		LF	0.00668116	2.10135e-06	0.000132998	3.24175e-05
	AM	1.12272	0.0106231	0.00753873			AM	0.170513	0.725667	0.226542	0.0785		AM	0.00909745	0.000202725	0.000132998	4.66958e-05		AM	0.00601305	0.000202725	0.000132998	4.66958e-05
	AMB	1.34212	0.00820407	0.00478186			AMB	0.311922	0.656492	0.373711	0.0912		AMB	0.00596105	0.000265786	0.000203225	4.79125e-05		AMB	0.00253884	0.000265786	0.000203225	4.79125e-05
	AMI	1.30236	0.00934322	0.00228541			AMI	0.139373	0.861033	0.301955	0.0771		AMI	0.00715326	7.68128e-05	0.000132998	3.24175e-05		AMI	9.54452e-05	7.68128e-05	0.000132998	3.24175e-05
	AMP	1.00762	0.00386233	0.00434059			AMP	0.151371	0.554058	0.302192	0.0683		AMP	0.00143065	0.00015705	0.000132998	0.000171999		AMP	0.0019089	0.00015705	0.000132998	0.000171999
	AMM	1.35879	0.0117234	0.00373627			AMM	0.355875	0.700316	0.302599	0.0917		AMM	0.00894158	9.91378e-05	0.000132998	3.24175e-05		AMM	0.000954452	9.91378e-05	0.000132998	3.24175e-05
	AMC	1.58982	0.0142288	0.00421565			AMC	0.182617	1.05869	0.348509	0.0865		AMC	0.0119221	1.65927e-06	0.000132998	9.0551e-05		AMC	0.0019089	1.65927e-06	0.000132998	9.0551e-05
	AMA	1.1716	0.0125348	0.00252158			AMA	0.139171	0.730457	0.301974	0.0843		AMA	0.0119221	0.000105106	0.000132998	0.00017394		AMA	0.0019089	0.000105106	0.000132998	0.00017394
	Scenario	% change GWP	% change FEP	% change MEP
	CF	0	0	0
	LF	18.8035	-8.55287	-3.91041
	AM	-63.3972	-30.7522	-17.5676
	AMB	-53.3341	-46.521	-47.7126
	AMI	-65.9838	-39.0954	-75.0102
	AMP	-65.6587	-74.823	-52.5378
	AMM	-53.4523	-23.58	-59.1457
	AMC	-59.1795	-7.24798	-53.9039
	AMA	-74.1007	-18.2909	-72.4278

## Sheet: Table S2.1 Construction
	Table S2.1: LCA: Construction Phase
	This worksheet summarizes impacts associated with materials, equipment, and activities in the construction phase.
	Scenario	Input	Grouped Input	Global warming (kg CO2 eq/m3)	Eutrophication (kg N eq/m3)	% Contribution GWP	% Contribution EP		Summary
	CF	Excavation, lagoon	Excavation	0.356337	6.65273e-06	0.968892	0.977223		GWP
	CF	Reinforced concrete, headworks	Concrete structures	0.00025319	1.5506e-07	0.0311078	0.0227769			Excavation	Concrete structures	Liner	NM infrastructure*
	LF	HDPE liner, lagoon	Liner	0.128744	0.000194082	0.963706	0.981063		CF	0.356337	0.00025319	0	0
	LF	Excavation, lagoon	Excavation	0.402394	2.83432e-06	0.0251488	0.0143272		LF	0.402394	0.00148889	0.128744	0
	LF	Reinforced concrete, headworks	Concrete structures	0.00148889	9.11892e-07	0.011145	0.00460952		AM	0.00132742	0.0404412	0.128744	0
	AM	HDPE liner, lagoon	Liner	0.128744	0.000194082	0.755041	0.882347		AMB	0.00506907	0.00898518	0.258713	0.0391543
	AM	Excavation	Excavation	0.00132742	1.11984e-06	0.00778486	0.00509109		AMI	0.000713013	0.00471563	0.128744	0.00520044
	AM	Reinforced concrete, headworks	Concrete structures	0.0404412	2.47593e-05	0.237174	0.112562		AMP	0.000738577	0.00929269	0.128744	0.0125951
	AMB	HDPE liner, lagoon	Liner	0.258713	0.00039001	0.829417	0.835741		AMM	0.000702919	0.000208721	0.128744	0.226219
	AMB	Excavation, lagoon	Excavation	0.00506907	4.27637e-06	0.0162511	0.00916371		AMC	0.000907163	0.00148889	0.128744	0.0514763
	AMB	Biodome shell, HDPE	NM infrastructure	0.0140514	2.11824e-05	0.0450478	0.0453912		AMA	0.000702919	0.00971491	0.128744	9.09664e-06
	AMB	Biomass carriers, HDPE	NM infrastructure	0.0149096	2.24763e-05	0.0477993	0.0481637
	AMB	Biodome concrete base	NM infrastructure	0.00894773	2.28914e-05	0.0286858	0.0490533
	AMB	PVC pipe, Biodome main air duct	NM infrastructure	8.41698e-05	2.7579e-08	0.000269842	5.90982e-05		EP
	AMB	HDPE pipes, Biodome air supply line	NM infrastructure	0.000203041	1.7642e-08	0.000650934	3.78045e-05			Excavation	Concrete structures	Liner	NM infrastructure
	AMB	Aluminum cage (carriers)	NM infrastructure	0.000922434	1.80005e-07	0.00295726	0.000385727		CF	6.65273e-06	1.5506e-07	0	0
	AMB	Blower distribution air line	NM infrastructure	3.5691e-05	1.0087e-07	0.000114423	0.000216151		LF	2.83432e-06	9.11892e-07	0.000194082	0
	AMB	Installation of biodomes	NM infrastructure	1.81442e-07	1.53069e-10	5.81691e-07	3.28006e-07		AM	1.11984e-06	2.47593e-05	0.000194082	0
	AMB	Reinforced concrete, headworks	Concrete structures	0.00898518	5.50121e-06	0.0288059	0.0117884		AMB	4.27637e-06	5.50121e-06	0.00039001	6.68764e-05
	AMI	HDPE liner, lagoon	Liner	0.128744	0.000194082	0.923737	0.920329		AMI	6.01513e-07	2.8872e-06	0.000194082	1.33125e-05
	AMI	Excavation, lagoon	Excavation	0.000713013	6.01513e-07	0.00511585	0.00285235		AMP	6.2308e-07	5.6895e-06	0.000194082	3.21609e-05
	AMI	Reinforced concrete, UASB	NM infrastructure	0.00519201	1.3283e-05	0.0372526	0.0629874		AMM	5.92997e-07	2.33319e-07	0.000194082	0.000577571
	AMI	Iron fillings	NM infrastructure	8.42521e-06	2.9572e-08	6.04506e-05	0.000140229		AMC	7.65302e-07	9.11892e-07	0.000194082	0.000113432
	AMI	Reinforced concrete, headworks	Concrete structures	0.00471563	2.8872e-06	0.0338345	0.013691		AMA	5.92997e-07	5.94796e-06	0.000194082	7.67412e-09
	AMP	HDPE liner, lagoon	Liner	0.128744	0.000194082	0.850523	0.834562
	AMP	Excavation, lagoon	Excavation	0.000738577	6.2308e-07	0.00487926	0.00267928		*NM = nutrient management
	AMP	Excavation, reactor basin	NM infrastructure	3.56588e-05	3.0083e-08	0.000235573	0.000129358
	AMP	Reinforced concrete, reactor basin	NM infrastructure	0.0125579	3.21274e-05	0.0829611	0.13815
	AMP	Reinforced concrete, headworks	Concrete structures	0.00929269	5.6895e-06	0.0613903	0.0244652
	AMP	Sand-gravel, packing material	NM infrastructure	1.5897e-06	3.45282e-09	1.0502e-05	1.48473e-05
	AMM	HDPE liner, lagoon	Liner	0.128744	0.000194082	0.361768	0.251245
	AMM	Excavation, lagoon	Excavation	0.000702919	5.92997e-07	0.00197518	0.000767655
	AMM	Excavation, reactor basin	NM infrastructure	1.36621e-06	1.15257e-09	3.83902e-06	1.49204e-06
	AMM	Reinforced concrete, reactor basin	NM infrastructure	0.2251	0.000575885	0.632527	0.745503
	AMM	Reinforced concrete, headworks	Concrete structures	0.000208721	2.33319e-07	0.0005865	0.000302039
	AMM	Biomass carriers, HDPE	NM infrastructure	0.00111739	1.68447e-06	0.00313984	0.0021806
	AMC	HDPE liner, lagoon	Liner	0.128744	0.000194082	0.704998	0.627709
	AMC	Excavation, lagoon	Excavation	0.000907163	7.65302e-07	0.00496758	0.00247518
	AMC	Excavation, constructed wetland	NM infrastructure	1.66731e-07	1.40658e-10	9.14034e-07	4.55176e-07
	AMC	Reinforced concrete, headworks	Concrete structures	0.00148889	9.11892e-07	0.00816181	0.00295086
	AMC	Sand-gravel, packing material	NM infrastructure	0.00404047	5.9994e-06	0.0211934	0.0191026
	AMC	Liner (EPDM), constructed wetland	NM infrastructure	0.0474356	0.000107432	0.254201	0.348735
	AMA	HDPE liner, lagoon	Liner	0.128744	0.000194082	0.925078	0.96736
	AMA	Excavation, lagoon	Excavation	0.000702919	5.92997e-07	0.00505075	0.00295567
	AMA	Excavation, raceway	NM infrastructure	9.09664e-06	7.67412e-09	6.53629e-05	3.825e-05
	AMA	Reinforced concrete, headworks	Concrete structures	0.00971491	5.94796e-06	0.0698055	0.0296463

## Sheet: Table S2.2 GWP Ops
	Table S2.2: Operations Phase: Global Warming Potential (GWP)
	This worksheet summarizes the greenhouse gas emissions from daily operation and maintenance activities, expressed as Global Warming Potential (GWP).
									Summary
	Scenario	Input	Grouped Categories	Global warming (kg CO2 eq/m3)	% Contribution GWP			CO2 emissions	CH4 emissions	N2O emissions	Energy	Waste	Chemicals
	CF	CO2 emissions	CO2 emissions	0.426	0.318075		CF	0.426	0.9	0.00209792	0.00155614	0.00965458	0
	CF	CH4 emissions	CH4 emissions	0.9	0.671988		LF	0.497	1.05	0.00157344	0.00150934	0.0132347	0.0089551
	CF	N2O emissions	N2O emissions	0.00209792	0.00156642		AM	0.497	0.1575	0.00110141	0.0439317	0.0132347	0.0128996
	CF	Electricity, standby generator	Energy	0.00141575	0.00105708		AMB	0.426	0.135	0.000608397	0.066399	0.0152441	0.0132404
	CF	Electricity, lagoon operations	Energy	0.000140389	0.000104822		AMI	0.820992	0	0.00052448	0.0173265	0.0132347	0.0089551
	CF	Screenings	Waste	0.00965458	0.00720863		AMP	0.355	0.1125	0.00157344	0.0343136	0.0132347	0.0374361
							AMM	0.497	0.1575	0.00157344	0.022053	0.0132347	0.0089551
	LF	CO2 emissions	CO2 emissions	0.497	0.316103		AMC	0.497	0.525	0.000776886	0.00141575	0.0132347	0.0212626
	LF	CH4 emissions	CH4 emissions	1.05	0.667823		AMA	0.497	0.1575	0.00157344	0.0233165	0.0132347	0.0378321
	LF	N2O emissions	N2O emissions	0.00157344	0.00100074
	LF	Electricity, standby generator	Energy	0.00141575	0.000900449
	LF	Chlorination, sodium hypochlorite	Chemicals	0.00520231	0.00330878
	LF	Dechlorination, sodium sulfite	Chemicals	0.00375279	0.00238686
	LF	Electricity, lagoon operations	Energy	9.35929e-05	5.95271e-05
	LF	Screenings	Waste	0.00965458	0.00614053
	LF	Grit	Waste	0.00358013	0.00227704
	AM	CO2 emissions	CO2 emissions	0.497	0.684887
	AM	CH4 emissions	CH4 emissions	0.1575	0.217042
	AM	N2O emissions	N2O emissions	0.00110141	0.00151779
	AM	Electricity, standby generator	Energy	0.00134692	0.00185611
	AM	Chlorination, sodium hypochlorite	Chemicals	0.00748625	0.0103164
	AM	Dechlorination, sodium sulfite	Chemicals	0.00541332	0.00745978
	AM	Electricity, lagoon operations	Energy	0.0213392	0.0294063
	AM	Electricity, algal system	Energy	0.0212456	0.0292773
	AM	Screenings	Waste	0.00965458	0.0133044
	AM	Grit	Waste	0.00358013	0.00493357
	AMB	CO2 emissions	CO2 emissions	0.426	0.648904
	AMB	CH4 emissions	CH4 emissions	0.135	0.205638
	AMB	N2O emissions	N2O emissions	0.000608397	0.000926739
	AMB	Electricity, standby generator	Energy	0.0134722	0.0205216
	AMB	Chlorination, sodium hypochlorite	Chemicals	0.00751162	0.0114421
	AMB	Dechlorination, sodium sulfite	Chemicals	0.00572882	0.00872642
	AMB	Electricity, lagoon operations	Energy	0.0439419	0.0669343
	AMB	Electricity, Biodomes	Energy	0.00898492	0.0136863
	AMB	Screenings	Waste	0.0152441	0.0232205
	AMI	CO2 emissions	CO2 emissions	0.820992	0.953497
	AMI	CH4 emissions	CH4 emissions	0	0
	AMI	N2O emissions	N2O emissions	0.00052448	0.000609129
	AMI	Electricity, standby generator	Energy	0.00141575	0.00164425
	AMI	Chlorination, sodium hypochlorite	Chemicals	0.00520231	0.00604194
	AMI	Dechlorination, sodium sulfite	Chemicals	0.00375279	0.00435848
	AMI	Electricity, lagoon operations	Energy	0.0123075	0.0142938
	AMI	Electricity, UASB	Energy	0.00360333	0.00418489
	AMI	Screenings	Waste	0.00965458	0.0112128
	AMI	Grit	Waste	0.00358013	0.00415795
	AMP	CO2 emissions	CO2 emissions	0.355	0.640727
	AMP	CH4 emissions	CH4 emissions	0.1125	0.203047
	AMP	N2O emissions	N2O emissions	0.00157344	0.00283985
	AMP	Electricity, standby generator	Energy	0.00141575	0.00255524
	AMP	Chlorination, sodium hypochlorite	Chemicals	0.00520231	0.00938946
	AMP	Dechlorination, sodium sulfite	Chemicals	0.00375279	0.00677329
	AMP	Flocculation, aluminum sulfate	Chemicals	0.028481	0.0514044
	AMP	Electricity, lagoon operations	Energy	0.0245681	0.0443422
	AMP	Electricity, PBR	Energy	0.00832977	0.0150341
	AMP	Screenings	Waste	0.00965458	0.0174252
	AMP	Grit	Waste	0.00358013	0.00646165
	AMM	CO2 emissions	CO2 emissions	0.497	0.709679
	AMM	CH4 emissions	CH4 emissions	0.1575	0.224898
	AMM	N2O emissions	N2O emissions	0.00157344	0.00224676
	AMM	Electricity, standby generator	Energy	0.00141575	0.00202159
	AMM	Chlorination, sodium hypochlorite	Chemicals	0.00520231	0.00742851
	AMM	Dechlorination, sodium sulfite	Chemicals	0.00375279	0.00535871
	AMM	Electricity, lagoon operations	Energy	0.0123075	0.0175741
	AMM	Electricity, MBBR	Energy	0.00832977	0.0118943
	AMM	Screenings	Waste	0.00965458	0.013786
	AMM	Grit	Waste	0.00358013	0.00511216
	AMC	CO2 emissions	CO2 emissions	0.497	0.469448
	AMC	CH4 emissions	CH4 emissions	0.525	0.495896
	AMC	N2O emissions	N2O emissions	0.000776886	0.000733818
	AMC	Electricity, standby generator	Energy	0.00141575	0.00133727
	AMC	Chlorination, sodium hypochlorite	Chemicals	0.00520231	0.00491391
	AMC	Dechlorination, sodium sulfite	Chemicals	0.00375279	0.00354475
	AMC	Electricity, lagoon operations	Chemicals	0.0123075	0.0116252
	AMC	Screenings	Waste	0.00965458	0.00911936
	AMC	Grit	Waste	0.00358013	0.00338166
	AMA	CO2 emissions	CO2 emissions	0.497	0.680396
	AMA	CH4 emissions	CH4 emissions	0.1575	0.215619
	AMA	N2O emissions	N2O emissions	0.00157344	0.00215405
	AMA	Electricity, standby generator	Energy	0.00141575	0.00193817
	AMA	Chlorination, sodium hypochlorite	Chemicals	0.00520231	0.00712199
	AMA	Dechlorination, sodium sulfite	Chemicals	0.00375279	0.0051376
	AMA	Algae harvesting, aluminum sulfate	Chemicals	0.028877	0.0395328
	AMA	Electricity, lagoon operations	Energy	0.0123075	0.016849
	AMA	Electricity, algal system	Energy	0.00959327	0.0131332
	AMA	Screenings	Waste	0.00965458	0.0132172
	AMA	Grit	Waste	0.00358013	0.00490122

## Sheet: Table S2.3 Marine EP Ops
	Table S2.3: Operations Phase: Marine Eutrophication Potential (MEP)
	This worksheet summarizes the marine eutrophication potential resulting from operational nutrient discharges.
							Summary
	Scenario	Input	Grouped Categories	Marine Eutrophication (kg N eq/m3)	% Contribution MEP			Neff	Energy	Waste	Chemicals
	CF	Emissions	Neff	0.00572671	0.977631		CF	0.00572671	2.32239e-06	0.000128709	0
	CF	Electricity, standby generator	Energy	1.65927e-06	0.000283261		LF	0.00668116	2.10135e-06	0.000132998	3.24175e-05
	CF	Electricity, lagoon operations	Energy	6.63119e-07	0.000113204		AM	0.00601305	0.000202725	0.000132998	4.66958e-05
	CF	Screenings	Waste	0.000128709	0.0219725		AMB	0.00253884	0.000265786	0.000203225	4.79125e-05
							AMI	9.54452e-05	7.68128e-05	0.000132998	3.24175e-05
	LF	Emissions	Neff	0.00668116	0.97554		AMP	0.0019089	0.00015705	0.000132998	0.000171999
	LF	Electricity, standby generator	Energy	1.65927e-06	0.000242276		AMM	0.000954452	9.91378e-05	0.000132998	3.24175e-05
	LF	Chlorination, sodium hypochlorite	Chemicals	1.90505e-05	0.00278163		AMC	0.0019089	1.65927e-06	0.000132998	9.0551e-05
	LF	Dechlorination, sodium sulfite	Chemicals	1.3367e-05	0.00195177		AMA	0.0019089	0.000105106	0.000132998	0.00017394
	LF	Electricity, lagoon operations	Energy	4.4208e-07	6.45497e-05
	LF	Screenings	Waste	0.000128709	0.0187933
	LF	Grit	Waste	4.28893e-06	0.000626243
	AM	Emissions	Neff	0.00601305	0.940205
	AM	Electricity, standby generator	Energy	1.5786e-06	0.000246831
	AM	Chlorination, sodium hypochlorite	Chemicals	2.74142e-05	0.0042865
	AM	Dechlorination, sodium sulfite	Chemicals	1.92817e-05	0.00301489
	AM	Electricity, lagoon operations	Energy	0.000100794	0.0157602
	AM	Electricity, algal system	Energy	0.000100352	0.0156911
	AM	Screenings	Waste	0.000128709	0.0201251
	AM	Grit	Waste	4.28893e-06	0.000670621
	AMB	Emissions	Neff	0.00253884	0.830837
	AMB	Electricity, standby generator	Energy	1.57896e-05	0.00516715
	AMB	Chlorination, sodium hypochlorite	Chemicals	2.75071e-05	0.0090017
	AMB	Dechlorination, sodium sulfite	Chemicals	2.04054e-05	0.00667768
	AMB	Electricity, lagoon operations	Energy	0.000207556	0.0679229
	AMB	Electricity, Biodomes	Energy	4.24396e-05	0.0138884
	AMB	Screenings	Waste	0.000203225	0.0665056
	AMI	Emissions	Neff	9.54452e-05	0.282655
	AMI	Electricity, standby generator	Energy	1.65927e-06	0.00491383
	AMI	Chlorination, sodium hypochlorite	Chemicals	1.90505e-05	0.0564169
	AMI	Dechlorination, sodium sulfite	Chemicals	1.3367e-05	0.0395856
	AMI	Electricity, lagoon operations	Energy	5.81335e-05	0.172159
	AMI	Electricity, UASB	Energy	1.70201e-05	0.0504038
	AMI	Screenings	Waste	0.000128709	0.381165
	AMI	Grit	Waste	4.28893e-06	0.0127014
	AMP	Emissions	Neff	0.0019089	0.805122
	AMP	Electricity, standby generator	Energy	1.65927e-06	0.000699834
	AMP	Chlorination, sodium hypochlorite	Chemicals	1.90505e-05	0.00803497
	AMP	Dechlorination, sodium sulfite	Chemicals	1.3367e-05	0.00563784
	AMP	Flocculation, aluminum sulfate	Chemicals	0.000139581	0.0588714
	AMP	Electricity, lagoon operations	Energy	0.000116046	0.0489449
	AMP	Electricity, PBR	Energy	3.93451e-05	0.0165946
	AMP	Screenings	Waste	0.000128709	0.054286
	AMP	Grit	Waste	4.28893e-06	0.00180895
	AMM	Emissions	Neff	0.000954452	0.782976
	AMM	Electricity, standby generator	Energy	1.65927e-06	0.00136117
	AMM	Chlorination, sodium hypochlorite	Chemicals	1.90505e-05	0.0156279
	AMM	Dechlorination, sodium sulfite	Chemicals	1.3367e-05	0.0109655
	AMM	Electricity, lagoon operations	Energy	5.81335e-05	0.0476892
	AMM	Electricity, MBBR	Energy	3.93451e-05	0.0322764
	AMM	Screenings	Waste	0.000128709	0.105586
	AMM	Grit	Waste	4.28893e-06	0.00351839
	AMC	Emissions	Neff	0.0019089	0.894472
	AMC	Electricity, standby generator	Energy	1.65927e-06	0.0007775
	AMC	Chlorination, sodium hypochlorite	Chemicals	1.90505e-05	0.00892667
	AMC	Dechlorination, sodium sulfite	Chemicals	1.3367e-05	0.00626351
	AMC	Electricity, lagoon operations	Chemicals	5.81335e-05	0.0272401
	AMC	Screenings	Waste	0.000128709	0.0603105
	AMC	Grit	Waste	4.28893e-06	0.0020097
	AMA	Emissions	Neff	0.0019089	0.822467
	AMA	Electricity, standby generator	Energy	1.65927e-06	0.000714912
	AMA	Chlorination, sodium hypochlorite	Chemicals	1.90505e-05	0.00820807
	AMA	Dechlorination, sodium sulfite	Chemicals	1.3367e-05	0.0057593
	AMA	Algae harvesting, aluminum sulfate	Chemicals	0.000141522	0.060976
	AMA	Electricity, lagoon operations	Energy	5.81335e-05	0.0250473
	AMA	Electricity, algal system	Energy	4.53132e-05	0.0195236
	AMA	Screenings	Waste	0.000128709	0.0554556
	AMA	Grit	Waste	4.28893e-06	0.00184792

## Sheet: Table S2.4 Freshwater EP Ops
	Table S2.4: Operations Phase: Freshwater Eutrophication Potential (FEP)
	This worksheet summarizes the freshwater eutrophication potential caused by nutrient releases during system operation.
	Scenario	Input	Grouped Categories	Freshwater Eutrophication (kg P eq/m3)	% Contribution FEP			Peff	Energy	Waste	Chemicals
	CF	Water Emissions	Peff	0.0119221	0.989129		CF	0.0119221	2.32239e-06	0.000128709	0
	CF	Electricity, standby generator	Energy	1.65927e-06	0.000137663		LF	0.0119221	2.10135e-06	0.000132998	3.24175e-05
	CF	Electricity, lagoon operations	Energy	6.63119e-07	5.50163e-05		AM	0.00909745	0.000202725	0.000132998	4.66958e-05
	CF	Screenings	Waste	0.000128709	0.0106785		AMB	0.00596105	0.000265786	0.000203225	4.79125e-05
							AMI	0.00715326	7.68128e-05	0.000132998	3.24175e-05
	LF	Water Emissions	Peff	0.0119221	0.986144		AMP	0.00143065	0.00015705	0.000132998	0.000171999
	LF	Electricity, standby generator	Energy	1.65927e-06	0.000137248		AMM	0.00894158	9.91378e-05	0.000132998	3.24175e-05
	LF	Chlorination, sodium hypochlorite	Chemicals	1.90505e-05	0.00157577		AMC	0.0119221	1.65927e-06	0.000132998	9.0551e-05
	LF	Dechlorination, sodium sulfite	Chemicals	1.3367e-05	0.00110566		AMA	0.0119221	0.000105106	0.000132998	0.00017394
	LF	Electricity, lagoon operations	Energy	4.4208e-07	3.65669e-05
	LF	Screenings	Waste	0.000128709	0.0106463
	LF	Grit	Waste	4.28893e-06	0.000354762
	AM	Water Emissions	Peff	0.00909745	0.95966
	AM	Electricity, standby generator	Energy	1.5786e-06	0.000166521
	AM	Chlorination, sodium hypochlorite	Chemicals	2.74142e-05	0.00289183
	AM	Dechlorination, sodium sulfite	Chemicals	1.92817e-05	0.00203396
	AM	Electricity, lagoon operations	Energy	0.000100794	0.0106324
	AM	Electricity, algal system	Energy	0.000100352	0.0105858
	AM	Screenings	Waste	0.000128709	0.0135771
	AM	Grit	Waste	4.28893e-06	0.000452426
	AMB	Water Emissions	Peff	0.00596105	0.920203
	AMB	Electricity, standby generator	Energy	1.57896e-05	0.00243743
	AMB	Chlorination, sodium hypochlorite	Chemicals	2.75071e-05	0.00424625
	AMB	Dechlorination, sodium sulfite	Chemicals	2.04054e-05	0.00314997
	AMB	Electricity, lagoon operations	Energy	0.000207556	0.0320403
	AMB	Electricity, Biodomes	Energy	4.24396e-05	0.00655137
	AMB	Screenings	Waste	0.000203225	0.0313718
	AMI	Water Emissions	Peff	0.00715326	0.967246
	AMI	Electricity, standby generator	Energy	1.65927e-06	0.000224363
	AMI	Chlorination, sodium hypochlorite	Chemicals	1.90505e-05	0.00257596
	AMI	Dechlorination, sodium sulfite	Chemicals	1.3367e-05	0.00180746
	AMI	Electricity, lagoon operations	Energy	5.81335e-05	0.00786066
	AMI	Electricity, UASB	Energy	1.70201e-05	0.00230141
	AMI	Screenings	Waste	0.000128709	0.0174038
	AMI	Grit	Waste	4.28893e-06	0.000579939
	AMP	Water Emissions	Peff	0.00143065	0.755879
	AMP	Electricity, standby generator	Energy	1.65927e-06	0.00087667
	AMP	Chlorination, sodium hypochlorite	Chemicals	1.90505e-05	0.0100653
	AMP	Dechlorination, sodium sulfite	Chemicals	1.3367e-05	0.00706242
	AMP	Flocculation, aluminum sulfate	Chemicals	0.000139581	0.0737472
	AMP	Electricity, lagoon operations	Energy	0.000116046	0.0613124
	AMP	Electricity, PBR	Energy	3.93451e-05	0.0207878
	AMP	Screenings	Waste	0.000128709	0.0680031
	AMP	Grit	Waste	4.28893e-06	0.00226604
	AMM	Water Emissions	Peff	0.00894158	0.971263
	AMM	Electricity, standby generator	Energy	1.65927e-06	0.000180236
	AMM	Chlorination, sodium hypochlorite	Chemicals	1.90505e-05	0.00206933
	AMM	Dechlorination, sodium sulfite	Chemicals	1.3367e-05	0.00145197
	AMM	Electricity, lagoon operations	Energy	5.81335e-05	0.00631465
	AMM	Electricity, MBBR	Energy	3.93451e-05	0.00427379
	AMM	Screenings	Waste	0.000128709	0.0139808
	AMM	Grit	Waste	4.28893e-06	0.000465878
	AMC	Water Emissions	Peff	0.0119221	0.98146
	AMC	Electricity, standby generator	Energy	1.65927e-06	0.000136596
	AMC	Chlorination, sodium hypochlorite	Chemicals	1.90505e-05	0.00156829
	AMC	Dechlorination, sodium sulfite	Chemicals	1.3367e-05	0.00110041
	AMC	Electricity, lagoon operations	Chemicals	5.81335e-05	0.00478571
	AMC	Screenings	Waste	0.000128709	0.0105957
	AMC	Grit	Waste	4.28893e-06	0.000353077
	AMA	Water Emissions	Peff	0.0119221	0.966593
	AMA	Electricity, standby generator	Energy	1.65927e-06	0.000134527
	AMA	Chlorination, sodium hypochlorite	Chemicals	1.90505e-05	0.00154453
	AMA	Dechlorination, sodium sulfite	Chemicals	1.3367e-05	0.00108374
	AMA	Algae harvesting, aluminum sulfate	Chemicals	0.000141522	0.011474
	AMA	Electricity, lagoon operations	Energy	5.81335e-05	0.00471321
	AMA	Electricity, algal system	Energy	4.53132e-05	0.0036738
	AMA	Screenings	Waste	0.000128709	0.0104352
	AMA	Grit	Waste	4.28893e-06	0.000347729

## Sheet: Table S2.5 End of Life
	Table S2.5: End of Life Phase
	This worksheet summarizes the environmental impacts from decommissioning and disposal of system components.
	Scenario	Input	Category	Global warming (kg CO2 eq/m3)	Eutrophication (kg N eq/m3)				GWP	Desludging	Backfilling	Waste	Spent Biocarriers	Spent sand/gravel		EP	Desludging	Backfilling	Waste	Spent Biocarriers	Spent sand/gravel
	CF	Desludging	Desludging	0.356337	6.65273e-06				CF	0.356337	0.00788591	0.308881	0	0		CF	6.65273e-06	6.65273e-06	0.00326749	0	0
	CF	Backfilling	Backfilling	0.00788591	6.65273e-06				LF	0.0033597	0.0033597	0.300447	0	0		LF	2.83432e-06	2.83432e-06	0.00173555	0	0
	CF	Sludge for disposal	Waste	0.308878	0.00326749				AM	0.00132742	0.00132742	0.223887	0	0		AM	1.11984e-06	1.11984e-06	0.000921064	0	0
	CF	Waste reinforced concrete	Waste	3.16075e-06	3.58252e-09				AMB	0.00506907	0.00506907	0.363573	0	0		AMB	4.27637e-06	4.27637e-06	0.00125088	0	0
	LF	Desludging	Desludging	0.0033597	2.83432e-06				AMI	0.000713013	0.000713013	0.300529	0	0		AMI	6.01513e-07	6.01513e-07	0.00173565	0	0
	LF	Backfilling	Backfilling	0.0033597	2.83432e-06				AMP	0.000738577	0.000774236	0.300644	3.56583e-05	0		AMP	6.2308e-07	6.53162e-07	0.00173577	3.0082e-08	0
	LF	Sludge for disposal	Waste	0.154092	0.00163008				AMM	0.000702919	0.000704285	0.30119	1.36604e-06	0		AMM	5.92997e-07	5.9415e-07	0.0017436	1.15242e-09	0
	LF	Waste reinforced concrete	Waste	1.85865e-05	2.1067e-08				AMC	0.000907163	0	0.347602	0	1.66534e-07		AMC	7.65302e-07	0	0.00177158	0	1.40491e-10
	LF	Waste HDPE liner	Waste	0.146336	0.000105453				AMA	0.000702919	0.000712015	0.30055	9.09659e-06	0		AMA	5.92997e-07	6.00672e-07	0.00173567	7.67408e-09	0
	AM	Desludging	Desludging	0.00132742	1.11984e-06
	AM	Backfilling	Backfilling	0.00132742	1.11984e-06
	AM	Sludge for disposal	Waste	0.0770461	0.000815038
	AM	Waste reinforced concrete	Waste	0.000505076	5.72473e-07
	AM	Waste HDPE liner	Waste	0.146336	0.000105453
	AMB	Desludging	Desludging	0.00506907	4.27637e-06
	AMB	Backfilling	Backfilling	0.00506907	4.27637e-06
	AMB	Waste reinforced concrete	Waste	0.000181675	2.05918e-07
	AMB	Waste HDPE liner	Waste	0.294065	0.000211909
	AMB	Sludge for disposal	Waste	0.0580928	0.000614539
	AMB	Scrap aluminium	Waste	0.00364338	5.987e-08
	AMB	Waste plastic, biodome shells	Waste	0.00364338	0.000203514
	AMB	Waste plastic, biomass carriers	Waste	0.00386592	0.000215945
	AMB	Waste PVC pipes	Waste	7.82738e-06	6.73178e-07
	AMB	Waste plastic, HDPE laterals	Waste	4.80421e-05	2.68356e-06
	AMB	Waste polyethylene, corrugated air supply lines	Waste	2.48265e-05	1.35333e-06
	AMI	Desludging	Desludging	0.000713013	6.01513e-07
	AMI	Backfilling	Backfilling	0.000713013	6.01513e-07
	AMI	Sludge for disposal	Waste	0.154092	0.00163008
	AMI	Waste reinforced concrete	Waste	9.91949e-05	1.12431e-07
	AMI	Waste HDPE liner	Waste	0.146336	0.000105453
	AMI	Spent iron fillings	Waste	1.12094e-06	4.57618e-09
	AMP	Desludging	Desludging	0.000738577	6.2308e-07
	AMP	Removal of packing material	Spent Biocarriers	3.56583e-05	3.0082e-08
	AMP	Backfilling	Backfilling	0.000774236	6.53162e-07
	AMP	Waste reinforced concrete	Waste	0.000213518	2.4201e-07
	AMP	Waste HDPE liner	Waste	0.146336	0.000105453
	AMP	Sludge for disposal	Waste	0.154092	0.00163008
	AMP	Waste packing material	Waste	1.67415e-06	2.00561e-09
	AMM	Desludging	Desludging	0.000702919	5.92997e-07
	AMM	Removal of packing material	Spent Biocarriers	1.36604e-06	1.15242e-09
	AMM	Backfilling	Backfilling	0.000704285	5.9415e-07
	AMM	Waste reinforced concrete	Waste	2.87568e-05	3.2594e-08
	AMM	Waste HDPE liner	Waste	0.146933	0.000105883
	AMM	Sludge for disposal	Waste	0.154092	0.00163008
	AMM	Waste plastic, biomass carriers	Waste	0.000136195	7.60762e-06
	AMC	Desludging	Desludging	0.000907163	7.65302e-07
	AMC	Removal of packing material	Spent sand/gravel	1.66534e-07	1.40491e-10
	AMC	Backfilling	Waste	0.000907329	7.65442e-07
	AMC	Waste reinforced concrete	Waste	1.85865e-05	2.1067e-08
	AMC	Waste HDPE liner	Waste	0.188529	0.000135858
	AMC	Sludge for disposal	Waste	0.154092	0.00163008
	AMC	Waste base material	Waste	0.00405473	4.8575e-06
	AMA	Desludging	Desludging	0.000702919	5.92997e-07
	AMA	Removal of packing material	Spent Biocarriers	9.09659e-06	7.67408e-09
	AMA	Backfilling	Backfilling	0.000712015	6.00672e-07
	AMA	Waste reinforced concrete	Waste	0.000121326	1.37516e-07
	AMA	Waste HDPE liner	Waste	0.146336	0.000105453
	AMA	Sludge for disposal	Waste	0.154092	0.00163008

## Sheet: Table S3 LCA Sensitivity
	Table S3: LCA Sensitivity
	This worksheet summarizes how LCA results shift under parameter variations, identifying key drivers of environmental impact.
	Carbon Footprint												Eutrophication Potential
		20% increase	Change in Total Carbon Footprint											20% increase	Change in Total Eutrophication Potential
	Life Stage	Input Varied	CF	LF	AM	AMB	AMI	AMP	AMM	AMC	AMA		Life Stage	Input Varied	CF	LF	AM	AMB	AMI	AMP	AMM	AMC	AMA
	Construction	Excavation	0.000592203	0.000226861	0.000281972	0.000874113	0.000148544	0.00015288	0.000111977	0.000161819	0.000131599		Construction	Excavation	1.47134e-05	7.32728e-06	3.40574e-06	1.42812e-05	4.4441e-06	5.94639e-06	3.04304e-06	2.8929e-06	2.2398e-06
		Liner		0.00755939	0.0259387	0.0446128	0.0268221	0.025885	0.0199498	0.0221569	0.0234456			Liner		0.000465117	0.000573231	0.00130246	0.00143395	0.00182251	0.000980753	0.000733647	0.000721874
		Concrete	8.95056e-06	-0.0010807	0.00284444	-0.00411804	-0.00293153	-0.00802826	-0.178927	-0.000668048	0.000231952			Concrete	3.02841e-07	-3.42818e-05	5.29442e-05	-0.000302212	-0.000389781	-0.00125911	-0.014757	3.42911e-06	9.42728e-06
		Flow rate	-1.58508e-05	-0.00846219	-0.0313585	-0.044817	-0.0241944	-0.0267513	-0.0477131	-0.0278201	-0.0222625			Flow rate	-2.85797e-07	-0.000456706	-0.000571659	-0.00129842	-0.00129821	-0.00187471	-0.00331626	-0.000971554	-0.000640867
	Operations	Biogenic CO2			1.17916e-16						-2.07855e-16		Operations	Biogenic CO2	-1.53463e-16	0		1.15865e-16	-1.35809e-09		1.78041e-16	-1.31148e-16
		Effluent Nitrogen			1.17916e-16					0.0221569	-2.07855e-16			Effluent Nitrogen	0.0654054	0.089196	0.094436	0.0437842	0.0036403	0.0940769	0.0252942	0.0372626	0.0372333
		Effluent Phosphorus			1.17916e-16					-0.000668048	-2.07855e-16			Effluent Phosphorus	0.080566	0.0941747	0.0862436	0.0608271	0.161476	0.0417089	0.149546	0.137702	0.137593
		Treatment Energy	1.43381e-05	7.89978e-08	0.00902857	0.00913305	0.00332171	0.00683725	0.00331813	-0.0256015	0.00414864			Treatment Energy	1.99455e-06	1.42859e-08	0.00061057	0.00083546	0.00055642	0.001489	0.000504873	0.000222062	0.000395343
	End of Life	Waste Sludge	0.0231956	0.010405	0.016366	0.0100176	0.0306194	0.0318961	0.0245476	0.02587	0.028849		End of Life	Waste Sludge	0.00722651	0.0042141	0.00247872	-0.0020523	0.0119992	0.0155568	0.00836502	0.0168345	0.006157
		Waste Concrete	2.374e-07	0.18674	0.000107287	3.13239e-05	-0.00146293	4.41962e-05	4.5809e-06	-0.00161412	2.2715e-05			Waste Concrete	7.92454e-09	0.00515207	1.74103e-06	-6.87951e-07	-4.35571e-05	2.30962e-06	1.67255e-07	0.0106728	5.19424e-07
		Waste Plastics		0.00988134	0.0310845	0.0784482	0.0290037	0.0307153	0.0234071	0.0320131	0.0273971			Waste Plastics		0.00027262	0.000320707	-0.00746024	0.000734741	0.00102051	0.000543356	0.0133266	0.000398311
		20% decrease	Change in Total Carbon Footprint											20% decrease	Change in Eutrophication Potential
	Life Stage	Input Varied	CF	LF	AM	AMB	AMI	AMP	AMM	AMC	AMA		Life Stage	Input Varied	CF	LF	AM	AMB	AMI	AMP	AMM	AMC	AMA
	Construction	Excavation	-0.000592204	-0.000226864	-0.000281965	-0.000874113		-0.000152878	-0.000111979	-0.000161829	-0.000131601		Construction	Excavation	-1.47134e-05	-7.32737e-06	-3.40566e-06	-1.42812e-05	-4.4441e-06	-5.94631e-06	-3.04308e-06	-2.8929e-06	-2.23984e-06
		Liner		-0.00982742	-0.0287565	-0.0446128	-0.000148554	-0.0274134	-0.0210693	-0.0229658	-0.0247612			Liner		-0.000538371	-0.000607265	-0.00130246	-0.00143395	-0.00188196	-0.00101118	-0.000733647	-0.000744267
		Concrete	-1.34258e-05	-0.0011813	-0.00566859	-0.00658438	-0.0268221	-0.011513	-0.179283	-0.000124913	-0.00155318			Concrete	-4.54261e-07	-3.87067e-05	-8.70827e-05	-0.000357086	-0.000456806	-0.0014437	-0.0147702	-3.0409e-06	-3.19489e-05
		Flow rate	2.32058e-05	0.00985772	0.0435123	0.0672381	-0.00457658	0.0382149	0.0701656	0.0405154	0.0317478			Flow rate	4.0974e-07	0.000593468	0.000814893	0.00194825	0.00194777	0.00273766	0.00493619	0.0014573	0.000933277
	Operations	Biogenic CO2			1.17916e-16						-2.07855e-16		Operations	Biogenic CO2	-1.53463e-16			1.15865e-16			1.78041e-16	-1.31148e-16
		Effluent Nitrogen			1.17916e-16						-2.07855e-16			Effluent Nitrogen	-0.0654742	-0.0892903	-0.0945365	-0.0438303	-0.00364394	-0.0941757	-0.0253195	-0.0373017	-0.0372724
		Effluent Phosphorus			1.17916e-16						-2.07855e-16			Effluent Phosphorus	-0.0806466	-0.0942689	-0.082918	-0.060888	-0.161664	-0.0417785	-0.130991	-0.137839	-0.137731
		Treatment Energy	-8.01248e-06	-1.04909e-05	-0.00905725	-0.00912255	-0.00331016	-0.00679124	-0.00326726	-0.00217996	-0.00406795			Treatment Energy	-1.1146e-06	-1.89717e-06	-0.000612509	-0.000834492	-0.000554497	-0.00147898	-0.000497131	-0.000218206	-0.000387654
	End of Life	Waste Sludge	-0.0231956	-0.010405	-0.016366	-0.0100176	-0.0335866	-0.0318961	-0.0245476	-0.0291049	-0.028849		End of Life	Waste Sludge	-0.00722651	-0.0042141	-0.00247872	-0.00219416	-0.012088	-0.0155568	-0.00836502	-0.00619076	-0.006157
		Waste Concrete	-2.37157e-07	0.186738	-0.000107287	-3.13326e-05	-0.00150426	-4.41961e-05	-4.58159e-06	-0.00162075	-2.27152e-05			Waste Concrete	-7.91642e-09	0.00515197	-1.74102e-06	-0.000142557	-4.52168e-05	-2.30961e-06	-1.6728e-07	-2.89933e-05	-5.19429e-07
		Waste Plastics		-0.00988126	-0.0310845	-0.034395	-0.0319706	-0.0300077	-0.0234071	0.0320131	-0.0273968			Waste Plastics		-0.000272618	-0.000320707	-0.00760211	-0.000823511	-0.000997001	-0.000543356	0.000484642	-0.000398307
	Sensitivity Factor: GWP												Sensitivity Factor: EP
	Inputs Varied (+/-20%)	CF	LF	AM	AMB	AMI	AMP	AMM	AMC	AMA			Inputs Varied (+/-20%)	CF	LF	AM	AMB	AMI	AMP	AMM	AMC	AMA
	Excavation	0.00296102	0.00113431	0.00140984	0.00437056	0.000371359	0.000764394	0.00055989	0.000809122	0.000657998			Excavation	7.35671e-05	3.66366e-05	1.70285e-05	7.14059e-05	2.22205e-05	2.97318e-05	1.52153e-05	1.44645e-05	1.11991e-05
	Liner	0	0.043467	0.136738	0.223064	0.0674266	0.133246	0.102548	0.112807	0.120517			Liner	0	0.00250872	0.00295124	0.00651232	0.00716974	0.00926119	0.00497982	0.00366823	0.00366535
	Concrete	5.5941e-05	0.000251503	0.0212826	0.00616585	0.0597264	0.00871195	0.000890022	0.00135784	0.00446284			Concrete	1.89275e-06	1.10623e-05	0.000350067	0.000137187	0.000167562	0.000461466	3.29382e-05	1.6175e-05	0.00010344
	Flow rate	9.76415e-05	0.0457998	0.187177	0.280138	0.0490444	0.162415	0.294697	0.170839	0.135026			Flow rate	1.73884e-06	0.00262544	0.00346638	0.00811667	0.00811494	0.0115309	0.0206311	0.00607213	0.00393536
	Biogenic CO2	0	0	0	0	0	0	0	0	0			Biogenic CO2	0	0	0	0	0	0	0	0	0
	Effluent Nitrogen	0	0	0	0	0	0	0	0.0553923	0			Effluent Nitrogen	0.327199	0.446216	0.472431	0.219036	0.0182106	0.470632	0.126534	0.186411	0.186264
	Effluent Phosphorus	0	0	0	0	0	0	0	0.00167012	0			Effluent Phosphorus	0.403031	0.471109	0.422904	0.304288	0.807851	0.208719	0.701342	0.688853	0.688312
	Treatment Energy	5.58765e-05	2.64247e-05	0.0452146	0.045639	0.0165797	0.0340712	0.0164635	0.0585537	0.0205415			Treatment Energy	7.77289e-06	4.77863e-06	0.0030577	0.00417488	0.00277729	0.00741996	0.00250501	0.00110067	0.00195749
	Waste Sludge	0.115978	0.0520251	0.0818299	0.0500879	0.160515	0.15948	0	0.137437	0.144245			Waste Sludge	0.0361326	0.0210705	0.0123936	0.000354671	0.0602181	0.077784	0	0.0575632	0.030785
	Waste Concrete	1.18639e-06	6.2754e-06	0.000536437	0.000156641	0.000103335	0.000220981	0	1.65673e-05	0.000113575			Waste Concrete	3.96024e-08	2.72317e-07	8.70513e-06	0.000354672	4.1493e-06	1.15481e-05	0	0.0267544	2.59713e-06
	Waste Plastics	0	0.0494065	0.155422	0.282108	0.152436	0.151807	0	0	0.136985			Waste Plastics	0	0.0013631	0.00160354	0.000354673	0.00389563	0.00504378	0	0.0321048	0.00199154

## Sheet: Table S4 LCA Uncertainty
	Table S4: LCA Uncertainty
	This worksheet quantifies the variability in LCA outcomes due to data ranges and model uncertainties using Monte Carlo simulation.
	Carbon Footprint (kg CO2 eq)											Marine Eutrophication Potential (kg N eq)											Freshwater Eutrophication Potential (kg N eq)
	Construction	CF	LF	AF	AFB	AFI	AFP	AFM	AFC	AFA		Construction	CF	LF	AF	AFB	AFI	AFP	AFM	AFC	AFA		Construction	CF	LF	AF	AFB	AFI	AFP	AFM	AFC	AFA
	Mean	0.00816	0.134	0.17	0.31	0.139	0.151	0.358	0.183	0.138		Mean	6.82e-06	0.000198	0.00022	0.000465	0.000211	0.000231	0.000777	0.00031	0.000199		Mean	6.69969e-06	0.000197486	0.00021933	0.000457244	0.000207	0.000233195	0.000784888	0.000314688	0.000201255
	Median	0.0081	0.134	0.171	0.31	0.14	0.15	0.358	0.182	0.138		Median	6.8e-06	0.000199	0.00022	0.000464	0.000211	0.000231	0.000775	0.000309	0.000199		Median	6.75958e-06	0.000197743	0.000219665	0.000461106	0.00020899	0.000232095	0.000780934	0.000312335	0.000200124
	SD	0.00134	0.0225	0.0227	0.0446	0.0225	0.0223	0.0461	0.0237	0.0222		SD	1.1253e-06	3.3858e-05	3.388e-05	6.7425e-05	3.3971e-05	3.3726e-05	0.000107226	3.844e-05	3.3233e-05		SD	1.08535e-06	3.33751e-05	3.33381e-05	6.67576e-05	3.3741e-05	3.38132e-05	0.00010753	3.83919e-05	3.32071e-05
	CV	16.4 %	16.8 %	13.3 %	14.4 %	16.2 %	14.8 %	12.9 %	13 %	16 %		CV	16.5 %	17.1 %	15.4 %	14.5 %	16.1 %	14.6 %	13.8 %	12.4 %	16.7 %		CV	0.162	0.169	0.152	0.146	0.163	0.145	0.137	0.122	0.165
	2.5%	0.00592	0.0971	0.131	0.238	0.103	0.114	0.27	0.141	0.102		2.5%	5.115e-06	0.0001485	0.000165	0.00034875	0.00015825	0.00017325	0.00058275	0.0002325	0.00014925		2.5%	5.02477e-06	0.000148115	0.000164497	0.000342933	0.00015525	0.000174896	0.000588666	0.000236016	0.000150941
	97.5%	0.0104	0.17	0.208	0.387	0.176	0.187	0.442	0.226	0.175		97.5%	8.184e-06	0.0002376	0.000264	0.000558	0.0002532	0.0002772	0.0009324	0.000372	0.0002388		97.5%	8.03963e-06	0.000236983	0.000263196	0.000548692	0.0002484	0.000279834	0.000941866	0.000377626	0.000241506
	SEM	4.23e-05	0.000711	0.000718	0.00141	0.000712	0.000707	0.00146	0.000751	0.000702		SEM	3.55851e-08	1.07068e-06	1.07138e-06	2.13217e-06	1.07426e-06	1.06651e-06	3.39078e-06	1.21558e-06	1.05092e-06		SEM	3.43218e-08	1.05541e-06	1.05424e-06	2.11106e-06	1.06698e-06	1.06927e-06	3.40039e-06	1.21406e-06	1.0501e-06
	Operations	CF	LF	AF	AFB	AFI	AFP	AFM	AFC	AFA		Operations	CF	LF	AF	AFB	AFI	AFP	AFM	AFC	AFA		Operations	CF	LF	AF	AFB	AFI	AFP	AFM	AFC	AFA
	Mean	2.37	2.53	0.54	0.491	0.532	0.52	0.593	0.584	0.619		Mean	0.00873	0.00755	0.00647	0.00582	0.00251	0.0019	0.00367	0.00508	0.00507		Mean	0.0120531	0.0120896	0.00947986	0.00647797	0.00739549	0.0018927	0.00920613	0.0121473	0.0123341
	Median	2.38	2.52	0.539	0.491	0.529	0.515	0.592	0.583	0.619		Median	0.00871	0.00753	0.0065	0.00583	0.00251	0.00191	0.00365	0.00509	0.00506		Median	0.0119464	0.0120739	0.00946541	0.00642372	0.00732506	0.00190167	0.00925274	0.0122388	0.0124038
	SD	0.378	0.4	0.0699	0.0596	0.0633	0.0563	0.0738	0.0744	0.074		SD	0.00094284	0.0008909	0.00072464	0.00058782	0.00038152	0.00019	0.00046976	0.00065532	0.00065403		SD	0.00126558	0.00139031	0.0010807	0.000667231	0.00113151	0.000187377	0.00115077	0.00153056	0.00154177
	CV	16 %	15.8 %	12.9 %	12.1 %	11.9 %	10.8 %	12.4 %	12.7 %	12 %		CV	10.8 %	11.8 %	11.2 %	10.1 %	15.2 %	10 %	12.8 %	12.9 %	12.9 %		CV	0.105	0.115	0.114	0.103	0.153	0.099	0.125	0.126	0.125
	2.5%	1.7	1.87	0.422	0.392	0.415	0.421	0.462	0.451	0.485		2.5%	0.0065475	0.0588	0.0502	0.0471	0.019	0.0155	0.0283	0.0393	0.0395		2.5%	0.00903985	0.00906721	0.0071099	0.00485848	0.00554662	0.00141952	0.0069046	0.00911048	0.00925061
	97.5%	3.05	3.21	0.662	0.591	0.645	0.627	0.722	0.717	0.747		97.5%	0.010476	0.0926	0.078	0.0691	0.0313	0.0224	0.0448	0.0621	0.0624		97.5%	0.0144638	0.0145075	0.0113758	0.00777357	0.00887459	0.00227124	0.0110474	0.0145768	0.014801
	SEM	0.012	0.0126	0.00221	0.00188	0.002	0.00178	0.00233	0.00235	0.00234		SEM	2.98152e-05	2.81727e-05	2.29151e-05	1.85885e-05	1.20647e-05	6.00833e-06	1.48551e-05	2.0723e-05	2.06822e-05		SEM	4.00211e-05	4.39653e-05	3.41749e-05	2.10997e-05	3.57815e-05	5.92539e-06	3.63904e-05	4.84006e-05	4.8755e-05
	End-of-Life	CF	LF	AF	AFB	AFI	AFP	AFM	AFC	AFA		End-of-Life	CF	LF	AF	AFB	AFI	AFP	AFM	AFC	AFA		End-of-Life	CF	LF	AF	AFB	AFI	AFP	AFM	AFC	AFA
	Mean	0.324	0.305	0.226	0.371	0.302	0.3	0.301	0.346	0.3		Mean	0.00327	0.00173	0.000918	0.00126	0.00172	0.00173	0.00174	0.00176	0.00172		Mean	0.00324103	0.00172775	0.000916601	0.00124945	0.00170362	0.0017382	0.00174881	0.00177326	0.00172972
	Median	0.325	0.306	0.227	0.371	0.301	0.3	0.302	0.348	0.3		Median	0.00329	0.00173	0.000916	0.00125	0.0017	0.00174	0.00175	0.00174	0.00171		Median	0.00321232	0.00172551	0.000915203	0.00123898	0.00168739	0.00174644	0.00175766	0.00178662	0.00173949
	SD	0.0536	0.0379	0.0289	0.0515	0.0371	0.0366	0.0374	0.0427	0.0368		SD	0.00056571	0.00028199	0.000144126	0.000125244	0.0002838	0.00027853	0.00028362	0.00027984	0.00028552		SD	0.000557457	0.000279896	0.000142073	0.000127444	0.000284504	0.000281588	0.000283307	0.000276628	0.000290593
	CV	16.5 %	12.4 %	12.8 %	13.9 %	12.3 %	12.2 %	12.4 %	12.3 %	12.3 %		CV	17.3 %	16.3 %	15.7 %	9.94 %	16.5 %	16.1 %	16.3 %	15.9 %	16.6 %		CV	0.172	0.162	0.155	0.102	0.167	0.162	0.162	0.156	0.168
	2.5%	0.237	0.235	0.172	0.283	0.23	0.229	0.228	0.266	0.233		2.5%	0.0023544	0.0012456	0.00066096	0.0009072	0.0012384	0.0012456	0.0012528	0.0012672	0.0012384		2.5%	0.00243077	0.00129581	0.00068745	0.000937085	0.00127771	0.00130365	0.00131161	0.00132994	0.00129729
	97.5%	0.411	0.376	0.28	0.458	0.371	0.372	0.369	0.427	0.373		97.5%	0.003924	0.002076	0.0011016	0.001512	0.002064	0.002076	0.002088	0.002112	0.002064		97.5%	0.00388924	0.0020733	0.00109992	0.00149934	0.00204434	0.00208584	0.00209857	0.00212791	0.00207566
	SEM	0.0017	0.0012	0.000915	0.00163	0.00117	0.00116	0.00118	0.00135	0.00116		SEM	1.78893e-05	8.91731e-06	4.55766e-06	3.96056e-06	8.97454e-06	8.80789e-06	8.96885e-06	8.84932e-06	9.02894e-06		SEM	1.76283e-05	8.85109e-06	4.49275e-06	4.03012e-06	8.99682e-06	8.9046e-06	8.95896e-06	8.74775e-06	9.18934e-06
	Carbon Footprint (kg CO2 eq)											Marine Eutrophication Potential (kg N eq)											Freshwater Eutrophication Potential (kg N eq)
		CF	LF	AF	AFB	AFI	AFP	AFM	AFC	AFA			CF	LF	AF	AFB	AFI	AFP	AFM	AFC	AFA			CF	LF	AF	AFB	AFI	AFP	AFM	AFC	AFA
	Mean	2.69	2.98	0.942	1.18	0.97	0.973	1.25	1.11	1.06		Mean	0.00903	0.0077	0.00656	0.00597	0.00315	0.00211	0.00395	0.00531	0.00531		Mean	0.0138067	0.0126258	0.00956082	0.00738367	0.0084089	0.0034761	0.0105511	0.012806	0.0112813
	Median	2.7	2.99	0.941	1.18	0.969	0.974	1.25	1.12	1.06		Median	0.0895	0.0769	0.0655	0.0592	0.0312	0.0212	0.0397	0.0535	0.0534		Median	0.0136843	0.0126094	0.00954624	0.00732183	0.00832882	0.00349258	0.0106045	0.0129024	0.011345
	SD	0.38	0.413	0.0785	0.0912	0.0771	0.0683	0.0917	0.0865	0.0843		SD	0.00102039	0.0008624	0.00072816	0.000594015	0.00038745	0.000197285	0.00049375	0.00063189	0.00065313		SD	0.00153254	0.00141409	0.00106125	0.000716216	0.00101748	0.000321539	0.00132943	0.0014983	0.00136504
	CV	14.1 %	13.9 %	8.33 %	7.75 %	7.95 %	7.02 %	7.33 %	7.77 %	7.95 %		CV	11.3 %	11.2 %	11.1 %	9.95 %	12.3 %	9.35 %	12.5 %	11.9 %	12.3 %		CV	0.111	11.2 %	11.1 %	0.097	0.121	0.0925	0.126	0.117	0.121
	2.5%	2.03	2.29	0.8	0.997	0.82	0.844	1.07	0.94	0.896		2.5%	0.0733	0.0605	0.0518	0.0484	0.0254	0.0174	0.0311	0.0417	0.0416		2.5%	0.010355	0.00946935	0.00717061	0.00553775	0.00630668	0.00260708	0.00791329	0.00960447	0.00846097
	97.5%	3.35	3.66	1.08	1.35	1.12	1.1	1.44	1.28	1.22		97.5%	0.108	0.0937	0.0794	0.0716	0.0378	0.0246	0.0476	0.0639	0.0643		97.5%	0.016568	0.015151	0.011473	0.0088604	0.0100907	0.00417132	0.0126613	0.0153672	0.0135376
	SEM	0.012	0.0131	0.00248	0.00288	0.00244	0.00216	0.0029	0.00274	0.00266		SEM	3.22676e-05	2.72715e-05	2.30264e-05	1.87844e-05	1.22522e-05	6.2387e-06	1.56137e-05	1.99821e-05	2.06538e-05		SEM	4.84632e-05	4.47174e-05	3.35597e-05	2.26487e-05	3.21754e-05	1.0168e-05	4.20404e-05	4.73803e-05	4.31663e-05
	Note: - 10,000 Monte Carlo simulations in SimaPro 9.5 for each alternative - Normal distribution selected for input variables

[truncated: 6 more sheets: Table S5 LCCA, Table S6 LCCA Sensitivity, Table S7 LCCA Uncertainty, Table S8 Scenario Scoring, LCI Notes, LCI Calculations]
